# Supplementary material for: In Silico Analyses, Experimental Verification and Application in DNA Vaccines of Ebolavirus GP-Derived pan-MHC-II-Restricted Epitopes
Source: Vaccines (Basel). 2023 Oct 20;11(10):1620. doi: 10.3390/vaccines11101620 (PMC10610722; doi:10.3390/vaccines11101620)
Supplement: Supplementary file 1 [file vaccines-11-01620-s001.zip]

Archive with 5 entries (5 files):
- Table_S1.xlsx
- Table_S2.xlsx
- Table_S3 .xlsx
- Table_S4.xlsx
- Table_S5.xlsx
