# Supplementary material for: In Silico Analyses, Experimental Verification and Application in DNA Vaccines of Ebolavirus GP-Derived pan-MHC-II-Restricted Epitopes
Source: Vaccines (Basel). 2023 Oct 20;11(10):1620. doi: 10.3390/vaccines11101620 (PMC10610722; doi:10.3390/vaccines11101620)
Supplement: Supplementary file 1 [file vaccines-11-01620-s001.zip › Table_S1.xlsx]

## Sheet: Sheet1
Supplementary Table S1：
List of selected HLA genotypes with a population coverage of more than 98%
HLA-II Haplotypes	subtype
HLA-DRB1	DRB1* 0101
	DRB1*0301
	DRB1*0401
	DRB1*0405
	DRB1*0701
	DRB1*0802
	DRB1*0901
	DRB1*1101
	DRB1*1201
	DRB1*1302
	DRB1*1501
HLA-DRB3/4/5	DRB3*0101
	DRB3*0202
	DRB4*0101
	DRB5*0101
HLA-DPA1/DPB1	DPA1*0201/DPB1*0101
	DPA1*0103/DPB1*0201
	DPA1*0103/DPB1*0401
	DPA1*0301/DPB1*0402
	DPA1*0201/DPB1*0501
	DPA1*0201/DPB1*1401
HLA-DQA1/DQB1	DQA1*0501/DQB1*0201
	DQA1*0501/DQB1*0301
	DQA1*0301/DQB1*0302
	DQA1*0401/DQB1*04:02
	DQA1*01:01/DQB1*05:01
	DQA1*01:02/DQB1*06:02
