# Supplementary material for: In Silico Analyses, Experimental Verification and Application in DNA Vaccines of Ebolavirus GP-Derived pan-MHC-II-Restricted Epitopes
Source: Vaccines (Basel). 2023 Oct 20;11(10):1620. doi: 10.3390/vaccines11101620 (PMC10610722; doi:10.3390/vaccines11101620)
Supplement: Supplementary file 1 [file vaccines-11-01620-s001.zip › Table_S2.xlsx]

## Sheet: Sheet1
Supplementary Table S2： List of Specific sequences of epitope prediction for mouse MHC-II and major HLA-II supertypes, including analysis of HLA-II and H2.There were 175 epitopes in H2 and 80 epitopes in HLA-II.
HLA-DRB1																						HLA-DRB3/4/5								HLA-DPA1/DPB1												HLA-DQA1/DQB1
DRB1* 0101		DRB1*0301		DRB1*0401		DRB1*0405		DRB1*0701		DRB1*0802		DRB1*0901		DRB1*1101		DRB1*1201		DRB1*1302		DRB1*1501		DRB3*0101		DRB3*0202		DRB4*0101		DRB5*0101		DPA1*0201/DPB1*0101		DPA1*0103/DPB1*0201		DPA1*0103/DPB1*0401		DPA1*0301/DPB1*0402		DPA1*0201/DPB1*0501		DPA1*0201/DPB1*1401		DQA1*0501/DQB1*0201		DQA1*0501/DQB1*0301		DQA1*0301/DQB1*0302		DQA1*0401/DQB1*04:02
Position	sequence	Position	sequence	Position	sequence	Position	sequence	Position	sequence	Position	sequence	Position	sequence	Position	sequence	Position	sequence	Position	sequence	Position	sequence	Position	sequence	Position	sequence	Position	sequence	Position	sequence	Position	sequence	Position	sequence	Position	sequence	Position	sequence	Position	sequence	Position	sequence	Position	sequence	Position	sequence	Position	sequence	Position	sequence
161	FFLYDRLASTVIYRG	625	IDQIIHDFVDKTLPD	217	STTIRYQATGFGTNE	179	AEGVVAFLILPQAKK	26	IILFQRTFSIPLGVI			393	TPVYKLDISEATQVE	158	EGAFFLYDRLASTVI	250	FTPQFLLQLNETIYT	36	PLGVIHNSTLQVSEV	578	TTELRTFSILNRKAI	231	ETEYLFEVDNLTYVQ	34	SIPLGVIHNSTLQVS			571	LQLFLRATTELRTFS	246	LESRFTPQFLLQLNE			247	ESRFTPQFLLQLNET	158	EGAFFLYDRLASTVI			26	IILFQRTFSIPLGVI			484	ITNTIAGVAGLITGG
24	WVIILFQRTFSIPLG			516	NLHYWTTQDEGAAIG	367	LTTLATISTSPQPPT	161	FFLYDRLASTVIYRG			85	TKRWGFRSGVPPKVV	213	SGYYSTTIRYQATGF			128	PDGIRGFPRCRYVHK	23	LWVIILFQRTFSIPL	232	TEYLFEVDNLTYVQL	35	IPLGVIHNSTLQVSE			349	SSAMVQVHSQGREAA	247	ESRFTPQFLLQLNET			246	LESRFTPQFLLQLNE	159	GAFFLYDRLASTVIY			27	ILFQRTFSIPLGVIH
152	DFAFHKEGAFFLYDR			367	LTTLATISTSPQPPT	366	HLTTLATISTSPQPP	24	WVIILFQRTFSIPLG			86	KRWGFRSGVPPKVVN	581	LRTFSILNRKAIDFL			34	SIPLGVIHNSTLQVS	24	WVIILFQRTFSIPLG	233	EYLFEVDNLTYVQLE	36	PLGVIHNSTLQVSEV			307	ELSFTAVSNRAKNIS					159	GAFFLYDRLASTVIY	246	LESRFTPQFLLQLNE			28	LFQRTFSIPLGVIHN
87	RWGFRSGVPPKVVNY			391	HNTPVYKLDISEATQ			341	HKIMASENSSAMVQV			87	RWGFRSGVPPKVVNY	579	TELRTFSILNRKAID			35	IPLGVIHNSTLQVSE	95	PPKVVNYEAGEWAEN	390	THNTPVYKLDISEAT	37	LGVIHNSTLQVSEVD			180	EGVVAFLILPQAKKD							247	ESRFTPQFLLQLNET			29	FQRTFSIPLGVIHNS
240	NLTYVQLESRFTPQF			392	NTPVYKLDISEATQV			23	LWVIILFQRTFSIPL					580	ELRTFSILNRKAIDF			37	LGVIHNSTLQVSEVD	361	EAAVSHLTTLATIST	391	HNTPVYKLDISEATQ	86	KRWGFRSGVPPKVVN			181	GVVAFLILPQAKKDF
530	GLAWIPYFGPAAEGI			393	TPVYKLDISEATQVE			25	VIILFQRTFSIPLGV									479	GKLGLITNTIAGVAG	626	DQIIHDFVDKTLPDQ	392	NTPVYKLDISEATQV	87	RWGFRSGVPPKVVNY			182	VVAFLILPQAKKDFF
481	LGLITNTIAGVAGLI			394	PVYKLDISEATQVEQ			27	ILFQRTFSIPLGVIH									480	KLGLITNTIAGVAGL			393	TPVYKLDISEATQVE	253	QFLLQLNETIYTSGK			183	VAFLILPQAKKDFFS
160	AFFLYDRLASTVIYR			341	HKIMASENSSAMVQV																	394	PVYKLDISEATQVEQ	478	SGKLGLITNTIAGVA			305	SEELSFTAVSNRAKN
239	DNLTYVQLESRFTPQ			23	LWVIILFQRTFSIPL																			479	GKLGLITNTIAGVAG			306	EELSFTAVSNRAKNI
																								480	KLGLITNTIAGVAGL			308	LSFTAVSNRAKNISG
																												569	QALQLFLRATTELRT
																												570	ALQLFLRATTELRTF
																												572	QLFLRATTELRTFSI
[truncated: 20 more columns]
