# Supplementary material for: In Silico Analyses, Experimental Verification and Application in DNA Vaccines of Ebolavirus GP-Derived pan-MHC-II-Restricted Epitopes
Source: Vaccines (Basel). 2023 Oct 20;11(10):1620. doi: 10.3390/vaccines11101620 (PMC10610722; doi:10.3390/vaccines11101620)
Supplement: Supplementary file 1 [file vaccines-11-01620-s001.zip › Table_S3 .xlsx]

## Sheet: Sheet1
Supplementary Table S3: Immunogenicity Analysis of EBOV GP 15-mer epitopes
MHC-II Haplotypes	subtype	probable antigen	probable non-antigen
HLA-DRB1	DRB1* 0101	7	2
	DRB1*0301	0	1
	DRB1*0401	3	6
	DRB1*0405	3	0
	DRB1*0701	5	2
	DRB1*0802	0	0
	DRB1*0901	3	1
	DRB1*1101	4	1
	DRB1*1201	0	1
	DRB1*1302	6	1
	DRB1*1501	4	2
HLA-DRB3/4/5	DRB3*0101	3	5
	DRB3*0202	9	1
	DRB4*0101	0	0
	DRB5*0101	6	7
HLA-DPA1/DPB1	DPA1*0201/DPB1*0101	2	0
	DPA1*0103/DPB1*0201	0	0
	DPA1*0103/DPB1*0401	2	1
	DPA1*0301/DPB1*0402	2	2
	DPA1*0201/DPB1*0501	0	0
	DPA1*0201/DPB1*1401	2	2
HLA-DQA1/DQB1	DQA1*0501/DQB1*0201	0	0
	DQA1*0501/DQB1*0301	0	1
	DQA1*0301/DQB1*0302	0	0
	DQA1*0401/DQB1*04:02	0	0
	DQA1*01:01/DQB1*05:01	4	1
	DQA1*01:02/DQB1*06:02	4	9
H-2-IA	H2-Ab	20	16
	H2-Ad	46	37
	H2-Ak	15	21
	H2-Aq	14	7
	H2-As	13	10
	H2-Au	17	9
H-2-IE	H2-Ed	23	23
	H3-Ek	21	25
