# Supplementary material for: In Silico Analyses, Experimental Verification and Application in DNA Vaccines of Ebolavirus GP-Derived pan-MHC-II-Restricted Epitopes
Source: Vaccines (Basel). 2023 Oct 20;11(10):1620. doi: 10.3390/vaccines11101620 (PMC10610722; doi:10.3390/vaccines11101620)
Supplement: Supplementary file 1 [file vaccines-11-01620-s001.zip › Table_S4.xlsx]

## Sheet: Sheet1
Supplementary Table S4: List of the nineteen EBOV GP pan-MHC II-restricted cross-species reactivity epitopes
Position	sequence
24	WVIILFQRTFSIPLG
25	VIILFQRTFSIPLGV
26	IILFQRTFSIPLGVI
27	ILFQRTFSIPLGVIH
34	SIPLGVIHNSTLQVS
37	LGVIHNSTLQVSEVD
85	TKRWGFRSGVPPKVV
86	KRWGFRSGVPPKVVN
87	RWGFRSGVPPKVVNY
95	PPKVVNYEAGEWAEN
152	DFAFHKEGAFFLYDR
181	GVVAFLILPQAKKDF
232	TEYLFEVDNLTYVQL
530	GLAWIPYFGPAAEGI
578	TTELRTFSILNRKAI
579	TELRTFSILNRKAID
580	ELRTFSILNRKAIDF
581	LRTFSILNRKAIDFL
655	PAGIGVTGVIIAVIA
