# Supplementary material for: In Silico Analyses, Experimental Verification and Application in DNA Vaccines of Ebolavirus GP-Derived pan-MHC-II-Restricted Epitopes
Source: Vaccines (Basel). 2023 Oct 20;11(10):1620. doi: 10.3390/vaccines11101620 (PMC10610722; doi:10.3390/vaccines11101620)
Supplement: Supplementary file 1 [file vaccines-11-01620-s001.zip › Table_S5.xlsx]

## Sheet: Sheet1
Supplementary Table S5: Raw data of ELISPOT assay of three replicates
sequence	complexes1(SUFs/10^6)	complexes2(SUFs/10^6)	complexes3(SUFs/10^6)
24	90	63	95
25	38	42	36
26	33	39	37
27	37	47	61
34	47	48	46
37	42	43	40
85	30	42	36
86	44	44	51
87	36	56	25
95	134	155	138
152	51	55	44
181	92	111	104
232	51	54	34
530	31	39	29
578	42	57	27
579	24	46	46
580	48	36	41
655	41	33	41
negative control	14	15	10
